# Supplementary material for: Construction of Gene Regulatory Networks Based on Spatial Multi-Omics Data and Application in Tumor-Boundary Analysis
Source: Genes (Basel). 2025 Jul 13;16(7):821. doi: 10.3390/genes16070821 (PMC12295195; doi:10.3390/genes16070821)
Supplement: Supplementary file 1 [file genes-16-00821-s001.zip]

Archive with 9 entries (9 files):
- FigureS1.png
- FigureS2.png
- FigureS3.png
- FigureS4.png
- FigureS5.png
- FigureS6.png
- FigureS7.png
- FigureS8.png
- FigureS9.png
